# Supplementary material for: Effective Perturbations of the Amplitude, Gating, and Hysteresis of IK(DR) Caused by PT-2385, an HIF-2α Inhibitor
Source: Membranes (Basel). 2021 Aug 17;11(8):636. doi: 10.3390/membranes11080636 (PMC8398179; doi:10.3390/membranes11080636)
Supplement: Supplementary file 1 [file membranes-11-00636-s001.zip]

Archive with 1 entries (1 files):
- membranes-1301050-supplementary.pdf
